# Supplementary material for: A proteomic screen of Ty1 integrase partners identifies the protein kinase CK2 as a regulator of Ty1 retrotransposition
Source: Mob DNA. 2022 Nov 18;13:26. doi: 10.1186/s13100-022-00284-0 (PMC9673352; doi:10.1186/s13100-022-00284-0)
Supplement: Supplementary file 3 — Additional file 3: Table S2. MS Data set of Ty1 proteins identified by TChAP. [file 13100_2022_284_MOESM3_ESM.xlsx]

## Sheet: Feuil1
Supplementary Table S2: MS Data set of Ty1 proteins identified by TChAP
The number of peptides present in each experiment and the protein coverage ( % coverage) are indicated for each Ty1 proteins (Gag, PR, IN and RT)
		Peptides nb exp1	% coverage exp1	Peptides nb exp2	% coverage exp2	Peptides nb exp3	% coverage exp3
	GAG	3	12	4	16	6	12
	PR	5	36	5	39	7	36
	IN	37	18	6	20	3	10
	RT	4	8	7	19	14	12
